# Supplementary material for: Differential Expression and Prognostic Correlation of Immune Related Factors Between Right and Left Side Colorectal Cancer
Source: Front Oncol. 2022 Jul 22;12:845765. doi: 10.3389/fonc.2022.845765 (PMC9353740; doi:10.3389/fonc.2022.845765)
Supplement: Supplementary Table 3 — Flow cytometry results of Th1/Th2/Th17 cytokines. [file Table_3.xlsx]

## Sheet: Sheet1
Sample Name	Clustering	Results File
Std001	Manual	20200310BZP_0.fcs
Analyte NameEvent #	MFI	SD	CV	% Nominal CC	Fitted CC	Final CC	Recovery	%Dilution	QC Qualitative Result	Unit
IL2	252	6.3209	2.1617	0.3303	0	0	0	0	1	pg/mL
IL4	370	5.3761	2.4352	0.4621	0	0	0	0	1	pg/mL
IL6	247	3.9596	2.284	0.5164	0	0	0	0	1	pg/mL
IL10	282	3.9954	2.3296	0.5047	0	0	0	0	1	pg/mL
TNF	304	3.6517	2.3082	0.5242	0	0	0	0	1	pg/mL
IFN	269	3.7516	2.2841	0.5344	0	0	0	0	1	pg/mL
IL17A	208	3.3376	2.6538	0.6111	0	0	0	0	1	pg/mL
Std002	Manual	20200310BZP_10.fcs
Analyte NameEvent #	MFI	SD	CV	% Nominal CC	Fitted CC	Final CC	Recovery	%Dilution	QC Qualitative Result	Unit
IL2	250	27.631	6.009	0.2208	9.7656	9.7026	9.7026	0.9935	1	pg/mL
IL4	331	17.309	4.2324	0.2391	9.7656	8.7662	8.7662	0.8976	1	pg/mL
IL6	239	17.154	4.0986	0.2412	9.7656	9.418	9.418	0.9644	1	pg/mL
IL10	278	20.169	5.5805	0.2708	9.7656	9.6621	9.6621	0.9894	1	pg/mL
TNF	290	14.855	3.9864	0.2753	9.7656	8.4907	8.4907	0.8694	1	pg/mL
IFN	253	22.875	7.6478	0.3199	9.7656	9.6364	9.6364	0.9867	1	pg/mL
IL17A	221	4.5725	3.0916	0.5267	9.7656	3.9303	3.9303	0.4024	1	pg/mL
Std003	Manual	20200310BZP_20.fcs
Analyte NameEvent #	MFI	SD	CV	% Nominal CC	Fitted CC	Final CC	Recovery	%Dilution	QC Qualitative Result	Unit
IL2	276	34.911	7.8036	0.2538	19.531	12.854	12.854	0.6581	1	pg/mL
IL4	316	21.096	5.1586	0.251	19.531	11.404	11.404	0.5838	1	pg/mL
IL6	227	20.169	6.9499	0.302	19.531	11.536	11.536	0.5906	1	pg/mL
IL10	274	24.144	8.3785	0.2997	19.531	11.893	11.893	0.6089	1	pg/mL
TNF	296	18.6	6.2303	0.3214	19.531	11.477	11.477	0.5876	1	pg/mL
IFN	246	29.693	8.5421	0.3093	19.531	12.669	12.669	0.6486	1	pg/mL
IL17A	238	5.3761	2.6257	0.4905	19.531	7.5461	7.5461	0.3863	1	pg/mL
Std004	Manual	20200310BZP_40.fcs
Analyte NameEvent #	MFI	SD	CV	% Nominal CC	Fitted CC	Final CC	Recovery	%Dilution	QC Qualitative Result	Unit
IL2	268	130.97	21.976	0.1777	39.062	54.275	54.275	1.3894	1	pg/mL
IL4	313	93.897	16.315	0.1863	39.062	62.113	62.113	1.5901	1	pg/mL
IL6	251	87.378	18.201	0.2051	39.062	59.492	59.492	1.523	1	pg/mL
IL10	264	109.41	22.99	0.217	39.062	58.624	58.624	1.5007	1	pg/mL
TNF	271	73.652	16.2	0.2061	39.062	57.432	57.432	1.4702	1	pg/mL
IFN	272	139.48	36.099	0.2444	39.062	58.356	58.356	1.4939	1	pg/mL
IL17A	210	16.399	4.5597	0.3087	39.062	48.061	48.061	1.2303	1	pg/mL
Std005	Manual	20200310BZP_80.fcs
Analyte NameEvent #	MFI	SD	CV	% Nominal CC	Fitted CC	Final CC	Recovery	%Dilution	QC Qualitative Result	Unit
IL2	291	216.73	53.2	0.275	78.125	92.899	92.899	1.1891	1	pg/mL
Sample Name	Clustering	Results File
Analyte NameEvent #	MFI	SD	CV	% Nominal CC	Fitted CC	Final CC	Recovery	%Dilution	QC Qualitative Result	Unit
IL4	323	142.01	27.662	0.2025	78.125	97.695	97.695	1.2505	1	pg/mL
IL6	199	135.77	28.537	0.2188	78.125	96.339	96.339	1.2331	1	pg/mL
IL10	260	177.82	44.018	0.2349	78.125	97.835	97.835	1.2522	1	pg/mL
TNF	312	116.52	26.77	0.2171	78.125	95.278	95.278	1.2195	1	pg/mL
IFN	266	222.66	52.412	0.2236	78.125	93.875	93.875	1.2016	1	pg/mL
IL17A	217	30.78	7.6788	0.2784	78.125	92.028	92.028	1.1779	1	pg/mL
Std006	Manual	20200310BZP_156.fcs
Analyte NameEvent #	MFI	SD	CV	% Nominal CC	Fitted CC	Final CC	Recovery	%Dilution	QC Qualitative Result	Unit
IL2	277	321.96	64.019	0.2035	156.25	143.06	143.06	0.9156	1	pg/mL
IL4	310	192.82	34.955	0.1893	156.25	137.53	137.53	0.8802	1	pg/mL
IL6	227	181.05	43.391	0.2268	156.25	132.83	132.83	0.8501	1	pg/mL
IL10	277	230.82	59.979	0.2333	156.25	129.77	129.77	0.8305	1	pg/mL
TNF	277	177.82	42.364	0.2207	156.25	152.02	152.02	0.9729	1	pg/mL
IFN	251	321.96	98.585	0.2686	156.25	138.75	138.75	0.888	1	pg/mL
IL17A	224	46.975	13.192	0.3107	156.25	135.72	135.72	0.8686	1	pg/mL
Std007	Manual	20200310BZP_312.fcs
Analyte NameEvent #	MFI	SD	CV	% Nominal CC	Fitted CC	Final CC	Recovery	%Dilution	QC Qualitative Result	Unit
IL2	275	577.72	145.77	0.2939	312.5	278.05	278.05	0.8897	1	pg/mL
IL4	333	330.77	70.818	0.2089	312.5	258.09	258.09	0.8259	1	pg/mL
IL6	229	330.77	94.148	0.2462	312.5	267.39	267.39	0.8556	1	pg/mL
IL10	250	445.07	115.8	0.2487	312.5	273.79	273.79	0.8761	1	pg/mL
TNF	301	313.39	90.821	0.2552	312.5	287.03	287.03	0.9185	1	pg/mL
IFN	235	552.31	193.24	0.3033	312.5	254.64	254.64	0.8148	1	pg/mL
IL17A	230	111.39	31.605	0.3551	312.5	282.6	282.6	0.9043	1	pg/mL
Std008	Manual	20200310BZP_625.fcs
Analyte NameEvent #	MFI	SD	CV	% Nominal CC	Fitted CC	Final CC	Recovery	%Dilution	QC Qualitative Result	Unit
IL2	263	1009	311.75	0.3418	625	546.98	546.98	0.8751	1	pg/mL
IL4	329	588.2	129.36	0.2083	625	533.39	533.39	0.8534	1	pg/mL
IL6	218	615.26	171.77	0.2517	625	581.4	581.4	0.9302	1	pg/mL
IL10	274	798.62	277.94	0.2738	625	564.94	564.94	0.9039	1	pg/mL
TNF	306	542.46	131.97	0.2391	625	540.8	540.8	0.8652	1	pg/mL
IFN	268	1045.9	329.24	0.3165	625	562.83	562.83	0.9005	1	pg/mL
IL17A	223	310.59	82.742	0.3099	625	647.45	647.45	1.0359	1	pg/mL
Std009	Manual	20200310BZP_1250.fcs
Analyte NameEvent #	MFI	SD	CV	% Nominal CC	Fitted CC	Final CC	Recovery	%Dilution	QC Qualitative Result	Unit
IL2	275	1893.8	486.53	0.2512	1250	1259.6	1259.6	1.0077	1	pg/mL
IL4	330	1064.9	213.28	0.2098	1250	1230.4	1230.4	0.9843	1	pg/mL
IL6	241	1045.9	271.14	0.2493	1250	1204.4	1204.4	0.9635	1	pg/mL
Sample Name	Clustering	Results File
Analyte NameEvent #	MFI	SD	CV	% Nominal CC	Fitted CC	Final CC	Recovery	%Dilution	QC Qualitative Result	Unit
IL10	256	1407.4	372.63	0.233	1250	1229.4	1229.4	0.9835	1	pg/mL
TNF	286	1018.1	219.44	0.2249	1250	1155.2	1155.2	0.9241	1	pg/mL
IFN	256	1860	456.31	0.224	1250	1266.9	1266.9	1.0135	1	pg/mL
IL17A	208	716.91	152	0.3152	1250	1278.6	1278.6	1.0229	1	pg/mL
Std010	Manual	20200310BZP_2500.fcs
Analyte NameEvent #	MFI	SD	CV	% Nominal CC	Fitted CC	Final CC	Recovery	%Dilution	QC Qualitative Result	Unit
IL2	280	3278.1	804.64	0.2418	2500	2828.6	2828.6	1.1314	1	pg/mL
IL4	320	1876.8	376.37	0.2002	2500	3080.5	3080.5	1.2322	1	pg/mL
IL6	237	1860	504.82	0.2481	2500	2908.8	2908.8	1.1635	1	pg/mL
IL10	259	2458.2	597.99	0.2271	2500	2917.8	2917.8	1.1671	1	pg/mL
TNF	271	2053.5	579.26	0.2564	2500	2842.1	2842.1	1.1368	1	pg/mL
IFN	260	3133.9	926.54	0.251	2500	2949.6	2949.6	1.1798	1	pg/mL
IL17A	219	1567.8	402.79	0.2289	2500	2484.2	2484.2	0.9936	1	pg/mL
Test417	Manual	20200429-m_Tube_001.fcs
Analyte NameEvent #	MFI	SD	CV	% Nominal CC	Fitted CC	Final CC	Recovery	%Dilution	QC Qualitative Result	Unit
IL2	347	6.2643	2.8993	0.4294	0	0	1	N/A	N/A	pg/mL
IL4	154	5.2329	2.7092	0.4934	0	0	1	N/A	N/A	pg/mL
IL6	179	25.945	5.2388	0.1948	15.578	15.578	1	N/A	N/A	pg/mL
IL10	298	11.863	3.8511	0.3157	4.857	4.857	1	N/A	N/A	pg/mL
TNF	301	3.7516	2.8641	0.5875	0	0	1	N/A	N/A	pg/mL
IFN	334	3.8542	2.8788	0.57	0	0	1	N/A	N/A	pg/mL
IL17A	229	3.3677	2.9048	0.6242	0	0	1	N/A	N/A	pg/mL
Test418	Manual	20200429-m_Tube_002.fcs
Analyte NameEvent #	MFI	SD	CV	% Nominal CC	Fitted CC	Final CC	Recovery	%Dilution	QC Qualitative Result	Unit
IL2	263	6.6116	3.2358	0.4286	0	0	1	N/A	N/A	pg/mL
IL4	280	5.573	3.7246	0.5389	0	0	1	N/A	N/A	pg/mL
IL6	226	31.339	7.898	0.2481	19.348	19.348	1	N/A	N/A	pg/mL
IL10	256	19.988	5.0987	0.2468	9.56	9.56	1	N/A	N/A	pg/mL
TNF	318	3.7855	3.3642	0.617	0	0	1	N/A	N/A	pg/mL
IFN	268	3.1622	2.8065	0.6172	0	0	1	N/A	N/A	pg/mL
IL17A	104	4.0679	3.4446	0.6224	0.9341	0.9341	1	N/A	N/A	pg/mL
Test419	Manual	20200429-m_Tube_003.fcs
Analyte NameEvent #	MFI	SD	CV	% Nominal CC	Fitted CC	Final CC	Recovery	%Dilution	QC Qualitative Result	Unit
IL2	230	6.2643	2.5412	0.3391	0	0	1	N/A	N/A	pg/mL
IL4	271	5.048	2.6724	0.4633	0	0	1	N/A	N/A	pg/mL
IL6	158	67.317	10.203	0.1803	44.844	44.844	1	N/A	N/A	pg/mL
IL10	252	17.465	4.3875	0.2246	8.1247	8.1247	1	N/A	N/A	pg/mL
TNF	317	3.4289	2.3756	0.5519	0	0	1	N/A	N/A	pg/mL
Sample Name	Clustering	Results File
Analyte NameEvent #	MFI	SD	CV	% Nominal CC	Fitted CC	Final CC	Recovery	%Dilution	QC Qualitative Result	Unit
IFN	260	3.5226	2.4119	0.5461	0	0	1	N/A	N/A	pg/mL
IL17A	158	3.5226	2.479	0.5295	0	0	1	N/A	N/A	pg/mL
Test420	Manual	20200429-m_Tube_004.fcs
Analyte NameEvent #	MFI	SD	CV	% Nominal CC	Fitted CC	Final CC	Recovery	%Dilution	QC Qualitative Result	Unit
IL2	264	6.2643	2.9973	0.4597	0	0	1	N/A	N/A	pg/mL
IL4	255	6.2082	3.4783	0.5014	0.2529	0.2529	1	N/A	N/A	pg/mL
IL6	174	12.98	4.0096	0.2944	6.4619	6.4619	1	N/A	N/A	pg/mL
IL10	290	6.8538	3.0523	0.4497	1.7209	1.7209	1	N/A	N/A	pg/mL
TNF	292	3.6517	3.1487	0.6057	0	0	1	N/A	N/A	pg/mL
IFN	213	3.4289	2.8381	0.6205	0	0	1	N/A	N/A	pg/mL
IL17A	146	3.4289	3.0874	0.6246	0	0	1	N/A	N/A	pg/mL
Test421	Manual	20200429-m_Tube_005.fcs
Analyte NameEvent #	MFI	SD	CV	% Nominal CC	Fitted CC	Final CC	Recovery	%Dilution	QC Qualitative Result	Unit
IL2	238	6.3209	2.888	0.4192	0	0	1	N/A	N/A	pg/mL
IL4	219	5.1396	3.0121	0.5243	0	0	1	N/A	N/A	pg/mL
IL6	180	2890.2	519.25	0.1883	6224.5	6224.5	1	N/A	N/A	pg/mL
IL10	259	83.536	16.064	0.2587	44.318	44.318	1	N/A	N/A	pg/mL
TNF	284	528.02	88.599	0.1974	523.93	523.93	1	N/A	N/A	pg/mL
IFN	261	3.5226	2.7554	0.5936	0	0	1	N/A	N/A	pg/mL
IL17A	179	3.2487	3.203	0.6325	0	0	1	N/A	N/A	pg/mL
Test422	Manual	20200429-m_Tube_006.fcs
Analyte NameEvent #	MFI	SD	CV	% Nominal CC	Fitted CC	Final CC	Recovery	%Dilution	QC Qualitative Result	Unit
IL2	267	6.4938	3.9336	0.505	0	0	1	N/A	N/A	pg/mL
IL4	195	5.2802	3.735	0.56	0	0	1	N/A	N/A	pg/mL
IL6	216	34.911	7.6083	0.2199	21.848	21.848	1	N/A	N/A	pg/mL
IL10	250	11.863	3.9725	0.3145	4.857	4.857	1	N/A	N/A	pg/mL
TNF	282	3.5866	3.3163	0.6446	0	0	1	N/A	N/A	pg/mL
IFN	261	3.7516	3.718	0.6571	0	0	1	N/A	N/A	pg/mL
IL17A	152	3.0505	3.3163	0.7012	0	0	1	N/A	N/A	pg/mL
Test423	Manual	20200429-m_Tube_007.fcs
Analyte NameEvent #	MFI	SD	CV	% Nominal CC	Fitted CC	Final CC	Recovery	%Dilution	QC Qualitative Result	Unit
IL2	255	6.8538	3.3551	0.4612	0	0	1	N/A	N/A	pg/mL
IL4	182	6.0429	3.195	0.5078	0	0	1	N/A	N/A	pg/mL
IL6	188	10.273	4.5898	0.3986	4.5169	4.5169	1	N/A	N/A	pg/mL
IL10	282	6.2643	4.1968	0.5557	1.3107	1.3107	1	N/A	N/A	pg/mL
TNF	282	4.1792	3.2849	0.621	0	0	1	N/A	N/A	pg/mL
IFN	301	4.2169	3.2124	0.6053	0	0	1	N/A	N/A	pg/mL
IL17A	136	3.4911	3.269	0.6528	0	0	1	N/A	N/A	pg/mL
Sample Name	Clustering	Results File
Test424	Manual	20200429-m_Tube_008.fcs
Analyte NameEvent #	MFI	SD	CV	% Nominal CC	Fitted CC	Final CC	Recovery	%Dilution	QC Qualitative Result	Unit
IL2	253	6.0429	3.6878	0.4934	0	0	1	N/A	N/A	pg/mL
IL4	205	4.826	3.2586	0.5374	0	0	1	N/A	N/A	pg/mL
IL6	175	27.631	5.8601	0.2082	16.757	16.757	1	N/A	N/A	pg/mL
IL10	262	20.535	5.4571	0.2541	9.869	9.869	1	N/A	N/A	pg/mL
TNF	286	3.4911	2.9299	0.6278	0	0	1	N/A	N/A	pg/mL
IFN	226	3.6847	3.5638	0.6434	0	0	1	N/A	N/A	pg/mL
IL17A	165	3.0505	2.6629	0.5967	0	0	1	N/A	N/A	pg/mL
Test425	Manual	20200429-m_Tube_009.fcs
Analyte NameEvent #	MFI	SD	CV	% Nominal CC	Fitted CC	Final CC	Recovery	%Dilution	QC Qualitative Result	Unit
IL2	269	6.2082	3.7057	0.5117	0	0	1	N/A	N/A	pg/mL
IL4	114	5.4737	3.3276	0.5387	0	0	1	N/A	N/A	pg/mL
IL6	219	17.309	4.7463	0.2505	9.5272	9.5272	1	N/A	N/A	pg/mL
IL10	231	34.598	7.3413	0.2143	17.664	17.664	1	N/A	N/A	pg/mL
TNF	273	3.2487	3.618	0.6797	0	0	1	N/A	N/A	pg/mL
IFN	294	4.0679	3.3213	0.6132	0	0	1	N/A	N/A	pg/mL
IL17A	241	3.4289	3.2175	0.6472	0	0	1	N/A	N/A	pg/mL
Test426	Manual	20200429-m_Tube_010.fcs
Analyte NameEvent #	MFI	SD	CV	% Nominal CC	Fitted CC	Final CC	Recovery	%Dilution	QC Qualitative Result	Unit
IL2	262	6.2643	3.6443	0.5009	0	0	1	N/A	N/A	pg/mL
IL4	280	5.2802	3.0309	0.5294	0	0	1	N/A	N/A	pg/mL
IL6	136	406.79	52.298	0.1723	343.84	343.84	1	N/A	N/A	pg/mL
IL10	270	28.387	7.2275	0.2497	14.249	14.249	1	N/A	N/A	pg/mL
TNF	334	3.5866	3.3246	0.6255	0	0	1	N/A	N/A	pg/mL
IFN	320	4.0315	3.0142	0.5966	0	0	1	N/A	N/A	pg/mL
IL17A	125	3.7516	2.6604	0.5877	0	0	1	N/A	N/A	pg/mL
Test427	Manual	20200429-m_Tube_011.fcs
Analyte NameEvent #	MFI	SD	CV	% Nominal CC	Fitted CC	Final CC	Recovery	%Dilution	QC Qualitative Result	Unit
IL2	285	6.4356	3.349	0.4822	0	0	1	N/A	N/A	pg/mL
IL4	258	5.1396	3.3374	0.5511	0	0	1	N/A	N/A	pg/mL
IL6	204	12.634	4.1166	0.2886	6.2153	6.2153	1	N/A	N/A	pg/mL
IL10	242	12.98	4.1013	0.3028	5.5203	5.5203	1	N/A	N/A	pg/mL
TNF	287	3.7516	2.932	0.6305	0	0	1	N/A	N/A	pg/mL
IFN	265	3.2487	3.027	0.6511	0	0	1	N/A	N/A	pg/mL
IL17A	114	3.3077	2.8263	0.6272	0	0	1	N/A	N/A	pg/mL
Test428	Manual	20200429-m_Tube_012.fcs
Analyte NameEvent #	MFI	SD	CV	% Nominal CC	Fitted CC	Final CC	Recovery	%Dilution	QC Qualitative Result	Unit
IL2	273	6.3209	3.1791	0.5054	0	0	1	N/A	N/A	pg/mL
Sample Name	Clustering	Results File
Analyte NameEvent #	MFI	SD	CV	% Nominal CC	Fitted CC	Final CC	Recovery	%Dilution	QC Qualitative Result	Unit
IL4	186	5.048	3.3148	0.566	0	0	1	N/A	N/A	pg/mL
IL6	219	29.163	6.4147	0.2246	17.827	17.827	1	N/A	N/A	pg/mL
IL10	267	5.3279	3.5648	0.5542	0.5791	0.5791	1	N/A	N/A	pg/mL
TNF	265	3.5866	3.534	0.6557	0	0	1	N/A	N/A	pg/mL
IFN	270	3.9241	3.2518	0.6135	0	0	1	N/A	N/A	pg/mL
IL17A	175	3.3077	3.4321	0.6605	0	0	1	N/A	N/A	pg/mL
Test429	Manual	20200429-m_Tube_013.fcs
Analyte NameEvent #	MFI	SD	CV	% Nominal CC	Fitted CC	Final CC	Recovery	%Dilution	QC Qualitative Result	Unit
IL2	293	6.0975	3.0121	0.4677	0	0	1	N/A	N/A	pg/mL
IL4	295	4.826	3.2185	0.5652	0	0	1	N/A	N/A	pg/mL
IL6	205	15.678	4.8399	0.2868	8.377	8.377	1	N/A	N/A	pg/mL
IL10	264	11.757	3.4718	0.2779	4.7935	4.7935	1	N/A	N/A	pg/mL
TNF	322	3.1059	2.7299	0.6207	0	0	1	N/A	N/A	pg/mL
IFN	267	3.1908	2.952	0.6266	0	0	1	N/A	N/A	pg/mL
IL17A	141	3.5226	3.1729	0.6735	0	0	1	N/A	N/A	pg/mL
Test430	Manual	20200429-m_Tube_014.fcs
Analyte NameEvent #	MFI	SD	CV	% Nominal CC	Fitted CC	Final CC	Recovery	%Dilution	QC Qualitative Result	Unit
IL2	294	5.9888	3.0776	0.4848	0	0	1	N/A	N/A	pg/mL
IL4	287	5.3279	3.3173	0.5405	0	0	1	N/A	N/A	pg/mL
IL6	197	27.881	7.1474	0.2474	16.931	16.931	1	N/A	N/A	pg/mL
IL10	280	6.5524	3.7778	0.4966	1.5138	1.5138	1	N/A	N/A	pg/mL
TNF	331	3.5866	3.1555	0.6315	0	0	1	N/A	N/A	pg/mL
IFN	287	4.4507	3.8508	0.6368	0	0	1	N/A	N/A	pg/mL
IL17A	122	3.5226	3.5158	0.6566	0	0	1	N/A	N/A	pg/mL
Test431	Manual	20200429-m_Tube_015.fcs
Analyte NameEvent #	MFI	SD	CV	% Nominal CC	Fitted CC	Final CC	Recovery	%Dilution	QC Qualitative Result	Unit
IL2	245	5.6234	3.3654	0.4891	0	0	1	N/A	N/A	pg/mL
IL4	262	5.2802	3.1414	0.5309	0	0	1	N/A	N/A	pg/mL
IL6	217	5.2802	3.6736	0.5522	0.6384	0.6384	1	N/A	N/A	pg/mL
IL10	281	5.3279	3.2223	0.5445	0.5791	0.5791	1	N/A	N/A	pg/mL
TNF	323	3.8542	2.9999	0.6	0	0	1	N/A	N/A	pg/mL
IFN	297	3.4289	2.9903	0.6194	0	0	1	N/A	N/A	pg/mL
IL17A	113	2.8902	3.2623	0.6882	0	0	1	N/A	N/A	pg/mL
Test432	Manual	20200429-m_Tube_016.fcs
Analyte NameEvent #	MFI	SD	CV	% Nominal CC	Fitted CC	Final CC	Recovery	%Dilution	QC Qualitative Result	Unit
IL2	275	6.2643	2.8079	0.4212	0	0	1	N/A	N/A	pg/mL
IL4	163	5.0936	2.9144	0.4587	0	0	1	N/A	N/A	pg/mL
IL6	216	10.273	2.9517	0.2713	4.5169	4.5169	1	N/A	N/A	pg/mL
Sample Name	Clustering	Results File
Analyte NameEvent #	MFI	SD	CV	% Nominal CC	Fitted CC	Final CC	Recovery	%Dilution	QC Qualitative Result	Unit
IL10	294	9.1398	3.1599	0.2991	3.1978	3.1978	1	N/A	N/A	pg/mL
TNF	343	3.4911	2.6787	0.5926	0	0	1	N/A	N/A	pg/mL
IFN	286	3.3677	2.6108	0.5774	0	0	1	N/A	N/A	pg/mL
IL17A	180	3.4911	2.8886	0.5949	0	0	1	N/A	N/A	pg/mL
Test433	Manual	20200429-m_Tube_017.fcs
Analyte NameEvent #	MFI	SD	CV	% Nominal CC	Fitted CC	Final CC	Recovery	%Dilution	QC Qualitative Result	Unit
IL2	241	6.3209	2.7433	0.4338	0	0	1	N/A	N/A	pg/mL
IL4	219	5.048	2.7365	0.4816	0	0	1	N/A	N/A	pg/mL
IL6	210	11.863	4.5107	0.3135	5.6635	5.6635	1	N/A	N/A	pg/mL
IL10	312	16.253	4.62	0.2943	7.4282	7.4282	1	N/A	N/A	pg/mL
TNF	319	3.4289	3.1815	0.6177	0	0	1	N/A	N/A	pg/mL
IFN	284	3.5226	3.1387	0.6114	0	0	1	N/A	N/A	pg/mL
IL17A	138	4.0679	2.866	0.5674	0.9341	0.9341	1	N/A	N/A	pg/mL
Test434	Manual	20200429-m_Tube_018.fcs
Analyte NameEvent #	MFI	SD	CV	% Nominal CC	Fitted CC	Final CC	Recovery	%Dilution	QC Qualitative Result	Unit
IL2	295	6.378	3.4308	0.4811	0	0	1	N/A	N/A	pg/mL
IL4	162	5.3761	3.2657	0.5469	0	0	1	N/A	N/A	pg/mL
IL6	211	11.547	3.9781	0.3336	5.4367	5.4367	1	N/A	N/A	pg/mL
IL10	292	5.2802	3.266	0.5213	0.5354	0.5354	1	N/A	N/A	pg/mL
TNF	261	3.5226	3.1454	0.6337	0	0	1	N/A	N/A	pg/mL
IFN	273	3.5226	2.827	0.5963	0	0	1	N/A	N/A	pg/mL
IL17A	180	3.2487	3.0533	0.6319	0	0	1	N/A	N/A	pg/mL
Test435	Manual	20200429-m_Tube_019.fcs
Analyte NameEvent #	MFI	SD	CV	% Nominal CC	Fitted CC	Final CC	Recovery	%Dilution	QC Qualitative Result	Unit
IL2	216	6.3209	3.9827	0.5304	0	0	1	N/A	N/A	pg/mL
IL4	247	5.2802	4.0846	0.5753	0	0	1	N/A	N/A	pg/mL
IL6	177	13.455	4.3565	0.3043	6.8007	6.8007	1	N/A	N/A	pg/mL
IL10	266	5.5231	3.777	0.5668	0.7474	0.7474	1	N/A	N/A	pg/mL
TNF	323	4.1417	3.973	0.6618	0	0	1	N/A	N/A	pg/mL
IFN	263	4.3323	4.1755	0.6845	0	0	1	N/A	N/A	pg/mL
IL17A	201	3.6847	2.9343	0.6109	0	0	1	N/A	N/A	pg/mL
Test436	Manual	20200429-m_Tube_020.fcs
Analyte NameEvent #	MFI	SD	CV	% Nominal CC	Fitted CC	Final CC	Recovery	%Dilution	QC Qualitative Result	Unit
IL2	283	6.6116	3.2658	0.4634	0	0	1	N/A	N/A	pg/mL
IL4	277	5.573	3.5721	0.5523	0	0	1	N/A	N/A	pg/mL
IL6	173	47.4	8.9528	0.1987	30.628	30.628	1	N/A	N/A	pg/mL
IL10	283	12.748	3.7657	0.2981	5.3834	5.3834	1	N/A	N/A	pg/mL
TNF	334	3.5866	3.2872	0.6444	0	0	1	N/A	N/A	pg/mL
Sample Name	Clustering	Results File
Analyte NameEvent #	MFI	SD	CV	% Nominal CC	Fitted CC	Final CC	Recovery	%Dilution	QC Qualitative Result	Unit
IFN	255	4.3323	3.6394	0.6437	0	0	1	N/A	N/A	pg/mL
IL17A	117	3.6517	3.7788	0.7031	0	0	1	N/A	N/A	pg/mL
Test437	Manual	20200429-m_Tube_021.fcs
Analyte NameEvent #	MFI	SD	CV	% Nominal CC	Fitted CC	Final CC	Recovery	%Dilution	QC Qualitative Result	Unit
IL2	275	6.6714	3.8209	0.5304	0	0	1	N/A	N/A	pg/mL
IL4	273	5.0936	4.4638	0.6157	0	0	1	N/A	N/A	pg/mL
IL6	229	10.843	4.3959	0.3705	4.9292	4.9292	1	N/A	N/A	pg/mL
IL10	289	18.6	5.6396	0.2911	8.7725	8.7725	1	N/A	N/A	pg/mL
TNF	305	3.1908	3.8198	0.7013	0	0	1	N/A	N/A	pg/mL
IFN	247	4.2169	3.9439	0.667	0	0	1	N/A	N/A	pg/mL
IL17A	109	3.6517	3.2719	0.6456	0	0	1	N/A	N/A	pg/mL
Test438	Manual	20200429-m_Tube_022.fcs
Analyte NameEvent #	MFI	SD	CV	% Nominal CC	Fitted CC	Final CC	Recovery	%Dilution	QC Qualitative Result	Unit
IL2	323	6.3209	3.2366	0.4421	0	0	1	N/A	N/A	pg/mL
IL4	130	5.1396	3.0704	0.5291	0	0	1	N/A	N/A	pg/mL
IL6	261	11.652	3.5502	0.2961	5.5117	5.5117	1	N/A	N/A	pg/mL
IL10	247	9.6466	3.4943	0.3341	3.5122	3.5122	1	N/A	N/A	pg/mL
TNF	291	3.4289	3.0591	0.6325	0	0	1	N/A	N/A	pg/mL
IFN	296	4.0315	3.3686	0.6217	0	0	1	N/A	N/A	pg/mL
IL17A	173	2.9961	3.1146	0.6428	0	0	1	N/A	N/A	pg/mL
Test439	Manual	20200429-m_Tube_023.fcs
Analyte NameEvent #	MFI	SD	CV	% Nominal CC	Fitted CC	Final CC	Recovery	%Dilution	QC Qualitative Result	Unit
IL2	325	6.4938	3.4574	0.4876	0	0	1	N/A	N/A	pg/mL
IL4	236	5.0936	3.3979	0.5416	0	0	1	N/A	N/A	pg/mL
IL6	239	10.459	4.3931	0.3503	4.6521	4.6521	1	N/A	N/A	pg/mL
IL10	279	4.958	3.133	0.5392	0.1673	0.1673	1	N/A	N/A	pg/mL
TNF	324	3.8542	2.9525	0.5757	0	0	1	N/A	N/A	pg/mL
IFN	247	3.4911	3.132	0.6429	0	0	1	N/A	N/A	pg/mL
IL17A	131	2.8902	3.39	0.697	0	0	1	N/A	N/A	pg/mL
Test440	Manual	20200429-m_Tube_024.fcs
Analyte NameEvent #	MFI	SD	CV	% Nominal CC	Fitted CC	Final CC	Recovery	%Dilution	QC Qualitative Result	Unit
IL2	300	6.1526	2.9543	0.4492	0	0	1	N/A	N/A	pg/mL
IL4	111	5.4737	3.3985	0.5386	0	0	1	N/A	N/A	pg/mL
IL6	237	5.2329	2.5616	0.4863	0.5901	0.5901	1	N/A	N/A	pg/mL
IL10	270	5.2329	2.6541	0.4842	0.4906	0.4906	1	N/A	N/A	pg/mL
TNF	273	3.6517	2.7876	0.6011	0	0	1	N/A	N/A	pg/mL
IFN	342	3.4911	2.7366	0.567	0	0	1	N/A	N/A	pg/mL
IL17A	246	3.3077	2.832	0.6156	0	0	1	N/A	N/A	pg/mL
Sample Name	Clustering	Results File
Test441	Manual	20200429-m_Tube_025.fcs
Analyte NameEvent #	MFI	SD	CV	% Nominal CC	Fitted CC	Final CC	Recovery	%Dilution	QC Qualitative Result	Unit
IL2	265	6.6116	3.5421	0.4916	0	0	1	N/A	N/A	pg/mL
IL4	245	5.8294	3.4063	0.5371	0	0	1	N/A	N/A	pg/mL
IL6	210	9.3057	3.4287	0.396	3.8114	3.8114	1	N/A	N/A	pg/mL
IL10	294	8.2046	4.161	0.4603	2.6078	2.6078	1	N/A	N/A	pg/mL
TNF	335	3.4911	3.2459	0.6668	0	0	1	N/A	N/A	pg/mL
IFN	273	3.8542	3.2585	0.614	0	0	1	N/A	N/A	pg/mL
IL17A	146	3.8542	3.4462	0.6581	0	0	1	N/A	N/A	pg/mL
Test442	Manual	20200429-m_Tube_026.fcs
Analyte NameEvent #	MFI	SD	CV	% Nominal CC	Fitted CC	Final CC	Recovery	%Dilution	QC Qualitative Result	Unit
IL2	279	6.3209	3.228	0.4889	0	0	1	N/A	N/A	pg/mL
IL4	271	5.3279	3.1011	0.522	0	0	1	N/A	N/A	pg/mL
IL6	237	24.144	4.8601	0.2028	14.319	14.319	1	N/A	N/A	pg/mL
IL10	247	8.4291	4.1251	0.419	2.7507	2.7507	1	N/A	N/A	pg/mL
TNF	307	3.4911	2.9953	0.6157	0	0	1	N/A	N/A	pg/mL
IFN	297	3.6847	3.3534	0.6324	0	0	1	N/A	N/A	pg/mL
IL17A	95	3.5866	2.2021	0.558	0	0	1	N/A	N/A	pg/mL
Test443	Manual	20200429-m_Tube_027.fcs
Analyte NameEvent #	MFI	SD	CV	% Nominal CC	Fitted CC	Final CC	Recovery	%Dilution	QC Qualitative Result	Unit
IL2	343	6.4356	3.9942	0.5374	0	0	1	N/A	N/A	pg/mL
IL4	154	5.6234	4.0685	0.5714	0	0	1	N/A	N/A	pg/mL
IL6	201	8.5821	3.9527	0.4204	3.2783	3.2783	1	N/A	N/A	pg/mL
IL10	306	8.2788	4.283	0.4718	2.6551	2.6551	1	N/A	N/A	pg/mL
TNF	295	3.4289	3.7383	0.6891	0	0	1	N/A	N/A	pg/mL
IFN	304	3.7855	3.6531	0.6482	0	0	1	N/A	N/A	pg/mL
IL17A	154	3.6847	3.8977	0.676	0	0	1	N/A	N/A	pg/mL
Test444	Manual	20200429-m_Tube_028.fcs
Analyte NameEvent #	MFI	SD	CV	% Nominal CC	Fitted CC	Final CC	Recovery	%Dilution	QC Qualitative Result	Unit
IL2	293	6.6116	3.3978	0.4854	0	0	1	N/A	N/A	pg/mL
IL4	201	5.9352	2.9661	0.4889	0	0	1	N/A	N/A	pg/mL
IL6	182	31.622	8.6548	0.2517	19.546	19.546	1	N/A	N/A	pg/mL
IL10	345	5.573	3.0571	0.4955	0.7884	0.7884	1	N/A	N/A	pg/mL
TNF	307	3.5866	3.2779	0.6318	0	0	1	N/A	N/A	pg/mL
IFN	258	3.3077	3.1069	0.6492	0	0	1	N/A	N/A	pg/mL
IL17A	131	2.9427	2.8362	0.6571	0	0	1	N/A	N/A	pg/mL
Test445	Manual	20200429-m_Tube_029.fcs
Analyte NameEvent #	MFI	SD	CV	% Nominal CC	Fitted CC	Final CC	Recovery	%Dilution	QC Qualitative Result	Unit
IL2	243	6.5524	3.4038	0.481	0	0	1	N/A	N/A	pg/mL
Sample Name	Clustering	Results File
Analyte NameEvent #	MFI	SD	CV	% Nominal CC	Fitted CC	Final CC	Recovery	%Dilution	QC Qualitative Result	Unit
IL4	234	5.3761	3.4545	0.5454	0	0	1	N/A	N/A	pg/mL
IL6	192	8.8168	3.7847	0.3667	3.4518	3.4518	1	N/A	N/A	pg/mL
IL10	270	5.1396	3.4953	0.5631	0.3967	0.3967	1	N/A	N/A	pg/mL
TNF	316	3.7855	3.2375	0.5881	0	0	1	N/A	N/A	pg/mL
IFN	286	3.4289	3.5221	0.6607	0	0	1	N/A	N/A	pg/mL
IL17A	142	3.5226	3.6289	0.6971	0	0	1	N/A	N/A	pg/mL
Only one of the samples had a TNF detection value of 523.9pg/mL,which could be regarded as an outlier.
